# Supplementary material for: Association of Health Insurance, Geography, and Race and Ethnicity With Disparities in Receipt of Recommended Postpartum Care in the US
Source: JAMA Health Forum. 2022 Oct 14;3(10):e223292. doi: 10.1001/jamahealthforum.2022.3292 (PMC9568809; doi:10.1001/jamahealthforum.2022.3292)
Supplement: Supplement 2. — eFigure: Receipt of Other Recommended Care Components [file jamahealthforum-e223292-s002.xlsx]

## Sheet: eFigure
Interrante JD, Admon LK, Carroll C, Henning-Smith C, Chastain P, Kozhimannil KB. Association of health insurance, geography, and race and ethnicity with disparities in receipt of recommended postpartum care in the US. JAMA Health Forum. 2022;3(10):e223292. doi:10.1001/jamahealthforum.2022.3292
eFigure, A. Receipt of All Other Care Components Recommended by ACOG
Comparative Dimensions
	Percentage-Point Difference (95% CI)
Medicaid vs. private (ref)
Individually	6.1 (5.2,7.0)	**
Intersectionally among:
Urban, non-Hispanic white	6.0 (4.7,7.3)	***
Rural, non-Hispanic white	5.2 (3.1,7.2)	***
Urban, other race and ethnicities	6.6 (5.2,8.0)	***
Rural, other race and ethnicities	6.7 (3.1,10.4)	***
Rural vs. urban (ref)
Individually	1.1 (0.1,2.0)	**
Intersectionally among:
Private, non-Hispanic white	1.9 (0.5,3.2)	**
Medicaid, non-Hispanic white	1.0 (-0.9,3.0)
Private, other race and ethnicities	-0.5 (-3.5,2.5)
Medicaid, other race and ethnicities	-0.4 (-2.7,2.0)
Other race and ethnicities vs. non-Hispanic white (ref)
Individually	8.5 (7.7,9.4)	*
Intersectionally among:
Private, urban	8.6 (7.5,9.6)	***
Private, rural	6.2 (3.1,9.3)	***
Medicaid, urban	9.2 (7.8,10.6)	***
Medicaid, rural	7.8 (5.0,10.5)	***
Combined intersectional comparison
Medicaid-rural-other race/ethnicities vs. private-urban-non-Hispanic white (ref)	14.8 (12.4,17.2)	***
eFigure, B. Separate Individual Receipt of Smoking Screening, Abuse Screening, Birth Spacing Counseling, and of Eating/Exercise Discussions
	Smoking Screening						Abuse Screening						Birth Spacing Counseling						Eating/Exercise Discussions
	Percentage-Point Difference (95% CI)						Percentage-Point Difference (95% CI)						Percentage-Point Difference (95% CI)						Percentage-Point Difference (95% CI)
Medicaid vs. private (ref)
Individually	7.8 (6.8,8.9)	***					8.6 (7.6,9.7)	***					2.8 (1.7,3.9)	***					3.2 (2.2,4.3)	***
Intersectionally among:
Urban, non-Hispanic white	6.9 (5.4,8.5)	***					8.3 (6.7,9.8)	***					3.2 (1.7,4.8)	***					3.9 (2.3,5.5)	***
Rural, non-Hispanic white	4.3 (1.9,6.7)	**					5.9 (3.5,8.4)	***					5.0 (2.5,7.4)	***					2.5 (0.0,5.0)	*
Urban, other race and ethnicities	9.8 (8.4,11.2)	***					9.9 (8.5,11.3)	***					1.6 (0.1,3.0)	*					2.4 (1.0,3.8)	**
Rural, other race and ethnicities	7.3 (3.3,11.3)	***					7.2 (3.1,11.4)	**					5.6 (1.4,9.7)	**					9.6 (5.5,13.7)	***
Rural vs. urban (ref)
Individually	3.9 (2.8,5.0)	***					-0.1 (-1.2,1.0)						1.5 (0.3,2.6)	*					-0.3 (-1.4,0.8)
Intersectionally among:
Private, non-Hispanic white	5.9 (4.3,7.4)	***					2.2 (0.6,3.8)	**					1.2 (-0.4,2.8)						0.5 (-1.1,2.1)
Medicaid, non-Hispanic white	3.2 (1.0,5.4)	**					-0.1 (-2.3,2.1)						3.0 (0.7,5.2)	*					-0.9 (-3.2,1.4)
Private, other race and ethnicities	3.3 (0.0,6.7)						-2.4 (-6.0,1.1)						-3.0 (-6.6,0.5)						-6.1 (-9.6,-2.5)	**
Medicaid, other race and ethnicities	0.8 (-1.6,3.3)						-5.1 (-7.5,-2.6)	***					1.0 (-1.5,3.5)						1.1 (-1.3,3.5)
Other race and ethnicities vs. non-Hispanic white (ref)
Individually	7.3 (6.4,8.2)	***					9.9 (9.0,10.8)	***					7.9 (7.0,8.9)	***					9.6 (8.6,10.5)	***
Intersectionally among:
Private, urban	6.5 (5.3,7.7)	***					9.8 (8.6,11.1)	***					9.0 (7.8,10.3)	***					10.4 (9.2,11.6)	***
Private, rural	3.9 (0.4,7.5)	*					5.2 (1.5,8.9)	**					4.8 (1.1,8.5)	*					3.8 (0.1,7.5)	*
Medicaid, urban	9.4 (7.8,10.9)	***					11.4 (9.9,13.0)	***					7.4 (5.8,9.0)	***					8.9 (7.3,10.5)	***
Medicaid, rural	7.0 (4.0,9.9)	***					6.5 (3.5,9.5)	***					5.4 (2.4,8.4)	***					10.9 (8.0,13.8)	***
Combined intersectional comparison
Medicaid-rural-other race/ethnicities vs. private-urban-non-Hispanic white (ref)	17.1 (14.6,19.6)	***					14.7 (12.1,17.2)	***					11.6 (9.0,14.2)	***					13.9 (11.4,16.4)	***
* P < .05, ** P < .01, *** P < .001			ACOG: The American College of Obstetricians and Gynecologists; PRAMS: Pregnancy Risk Assessment Monitoring System.
Data are PRAMS 2016-2019 among patients attending a postpartum visit (n = 138 073), and are weighted to account for sample design, nonresponse, and noncoverage.
Other care components recommended by ACOG include smoking screening, abuse screening, birth spacing counseling, and discussions about healthy eating and exercise.
Bars show percentage-point risk differences with 95% confidence intervals adjusted for maternal age, education, marital status, parity, pregnancy intention, cesarean delivery, pre-pregnancy obesity, and pre-pregnancy and pregnancy smoking, abuse, depression, diabetes, high blood pressure, and hypertension.
(Note: Single-identity models also adjust separately for the other individual identifiers.)
Blue squares indicate individually-assessed differences, orange squares indicate intersectionally-assessed differences, and the green square indicates combined intersectional comparisons.
Panel A shows combined receipt of all other care components recommended by ACOG, and Panel B shows separate, individual receipt of smoking screening, abuse screening, birth spacing counseling, and discussions about healthy eating and exercise.

## Sheet: Data
		Existing national quality standards
	Medicaid vs. private (ref)				Y			low	hi
	Individually	6.1	5.2,7.0	***	0.977273	5.2	7	0.9	0.9		0		6.1 (5.2,7.0)	5.2,7.0	5.2	7
	Intersectional:				0.931818						0
	White, urban	6	4.7,7.3	0	0.886364	4.7	7.3	1.3	1.3		0		6 (4.7,7.3)	4.7,7.3	4.7	7.3
	White, rural	5.2	3.1,7.2	0	0.840909	3.1	7.2	2.1	2		0		5.2 (3.1,7.2)	3.1,7.2	3.1	7.2
	Nonwhite, urban	6.6	5.2,8	0	0.795455	5.2	8	1.4	1.4		0		6.6 (5.2,8)	5.2,8	5.2	8
	Nonwhite, rural	6.7	3.1,10.4	0	0.75	3.1	10.4	3.6	3.7		0		6.7 (3.1,10.4)	3.1,10.4	3.1	10.4
	Rural vs. urban (ref)				0.704545						0
	Individually	1.1	0.1,2.0	*	0.659091	0.1	2	1	0.9		0		1.1 (0.1,2.0)	0.1,2.0	0.1	2
	Intersectional:				0.613636						0
	White, private	1.9	0.5,3.2	0.007	0.568182	0.5	3.2	1.4	1.3		0		1.9 (0.5,3.2)	0.5,3.2	0.5	3.2
	White, Medicaid	1	-0.9,3	0.284	0.522727	-0.9	3	1.9	2		0		1 (-0.9,3)	-0.9,3	-0.9	3
	Nonwhite, private	-0.5	-3.5,2.5	0.743	0.477273	-3.5	2.5	3	3		0		-0.5 (-3.5,2.5)	-3.5,2.5	-3.5	2.5
	Nonwhite, Medicaid	-0.4	-2.7,2	0.771	0.431818	-2.7	2	2.3	2.4		0		-0.4 (-2.7,2)	-2.7,2	-2.7	2
	Nonwhite vs. white (ref)				0.386364						0
	Individually	8.5	7.7,9.4	***	0.340909	7.7	9.4	0.8	0.9		0		8.5 (7.7,9.4)	7.7,9.4	7.7	9.4
	Intersectional:				0.295455						0
	Private, urban	8.6	7.5,9.6	0	0.25	7.5	9.6	1.1	1		0		8.6 (7.5,9.6)	7.5,9.6	7.5	9.6
	Private, rural	6.2	3.1,9.3	0	0.204545	3.1	9.3	3.1	3.1		0		6.2 (3.1,9.3)	3.1,9.3	3.1	9.3
	Medicaid, urban	9.2	7.8,10.6	0	0.159091	7.8	10.6	1.4	1.4		0		9.2 (7.8,10.6)	7.8,10.6	7.8	10.6
	Medicaid, rural	7.8	5,10.5	0	0.113636	5	10.5	2.8	2.7		0		7.8 (5,10.5)	5,10.5	5	10.5
	Intersectional percentage-point differences				0.0681818						0
	Medicaid-rural-nonwhite vs. private-urban-white	14.8	12.4,17.2	0	0.0227273	12.4	17.2	2.4	2.4		0		14.8 (12.4,17.2)	12.4,17.2	12.4	17.2
		Smoking Screening
	Medicaid vs. private (ref)				Y			low	hi
	Individually	7.8	6.8,8.9	***	0.977273	6.8	8.9	1	1.1		0		7.8 (6.8,8.9)	6.8,8.9	6.8	8.9
	Intersectional:				0.931818						0
	White, urban	6.9	5.4,8.5	***	0.886364	5.4	8.5	1.5	1.6		0		6.9 (5.4,8.5)	5.4,8.5	5.4	8.5
	White, rural	4.3	1.9,6.7	**	0.840909	1.9	6.7	2.4	2.4		0		4.3 (1.9,6.7)	1.9,6.7	1.9	6.7
	Nonwhite, urban	9.8	8.4,11.2	***	0.795455	8.4	11.2	1.4	1.4		0		9.8 (8.4,11.2)	8.4,11.2	8.4	11.2
	Nonwhite, rural	7.3	3.3,11.3	***	0.75	3.3	11.3	4	4		0		7.3 (3.3,11.3)	3.3,11.3	3.3	11.3
	Rural vs. urban (ref)				0.704545						0
	Individually	3.9	2.8,5.0	***	0.659091	2.8	5	1.1	1.1		0		3.9 (2.8,5.0)	2.8,5.0	2.8	5
	Intersectional:				0.613636						0
	White, private	5.9	4.3,7.4	***	0.568182	4.3	7.4	1.6	1.5		0		5.9 (4.3,7.4)	4.3,7.4	4.3	7.4
	White, Medicaid	3.2	1.0,5.4	**	0.522727	1	5.4	2.2	2.2		0		3.2 (1.0,5.4)	1.0,5.4	1	5.4
	Nonwhite, private	3.3	0.0,6.7		0.477273	0	6.7	3.3	3.4		0		3.3 (0.0,6.7)	0.0,6.7	0	6.7
	Nonwhite, Medicaid	0.8	-1.6,3.3		0.431818	-1.6	3.3	2.4	2.5		0		0.8 (-1.6,3.3)	-1.6,3.3	-1.6	3.3
	Nonwhite vs. white (ref)				0.386364						0
	Individually	7.3	6.4,8.2	***	0.340909	6.4	8.2	0.9	0.9		0		7.3 (6.4,8.2)	6.4,8.2	6.4	8.2
	Intersectional:				0.295455						0
	Private, urban	6.5	5.3,7.7	***	0.25	5.3	7.7	1.2	1.2		0		6.5 (5.3,7.7)	5.3,7.7	5.3	7.7
	Private, rural	3.9	0.4,7.5	*	0.204545	0.4	7.5	3.5	3.6		0		3.9 (0.4,7.5)	0.4,7.5	0.4	7.5
	Medicaid, urban	9.4	7.8,10.9	***	0.159091	7.8	10.9	1.6	1.5		0		9.4 (7.8,10.9)	7.8,10.9	7.8	10.9
	Medicaid, rural	7	4.0,9.9	***	0.113636	4	9.9	3	2.9		0		7 (4.0,9.9)	4.0,9.9	4	9.9
	Intersectional percentage-point differences				0.0681818						0
	Medicaid-rural-nonwhite vs. private-urban-white	17.1	14.6,19.6	***	0.0227273	14.6	19.6	2.5	2.5		0		17.1 (14.6,19.6)	14.6,19.6	14.6	19.6
		Abuse Screening
	Medicaid vs. private (ref)				Y			low	hi
	Individually	8.6	7.6,9.7	***	0.977273	7.6	9.7	1	1.1		0		8.6 (7.6,9.7)	7.6,9.7	7.6	9.7
	Intersectional:				0.931818						0
	White, urban	8.3	6.7,9.8	***	0.886364	6.7	9.8	1.6	1.5		0		8.3 (6.7,9.8)	6.7,9.8	6.7	9.8
	White, rural	5.9	3.5,8.4	***	0.840909	3.5	8.4	2.4	2.5		0		5.9 (3.5,8.4)	3.5,8.4	3.5	8.4
	Nonwhite, urban	9.9	8.5,11.3	***	0.795455	8.5	11.3	1.4	1.4		0		9.9 (8.5,11.3)	8.5,11.3	8.5	11.3
	Nonwhite, rural	7.2	3.1,11.4	**	0.75	3.1	11.4	4.1	4.2		0		7.2 (3.1,11.4)	3.1,11.4	3.1	11.4
	Rural vs. urban (ref)				0.704545						0
	Individually	-0.1	-1.2,1.0		0.659091	-1.2	1	1.1	1.1		0		-0.1 (-1.2,1.0)	-1.2,1.0	-1.2	1
	Intersectional:				0.613636						0
	White, private	2.2	0.6,3.8	**	0.568182	0.6	3.8	1.6	1.6		0		2.2 (0.6,3.8)	0.6,3.8	0.6	3.8
	White, Medicaid	-0.1	-2.3,2.1		0.522727	-2.3	2.1	2.2	2.2		0		-0.1 (-2.3,2.1)	-2.3,2.1	-2.3	2.1
	Nonwhite, private	-2.4	-6.0,1.1		0.477273	-6	1.1	3.6	3.5		0		-2.4 (-6.0,1.1)	-6.0,1.1	-6	1.1
	Nonwhite, Medicaid	-5.1	-7.5,-2.6	***	0.431818	-7.5	-2.6	2.4	2.5		0		-5.1 (-7.5,-2.6)	-7.5,-2.6	-7.5	-2.6
	Nonwhite vs. white (ref)				0.386364						0
	Individually	9.9	9.0,10.8	***	0.340909	9	10.8	0.9	0.9		0		9.9 (9.0,10.8)	9.0,10.8	9	10.8
	Intersectional:				0.295455						0
	Private, urban	9.8	8.6,11.1	***	0.25	8.6	11.1	1.2	1.3		0		9.8 (8.6,11.1)	8.6,11.1	8.6	11.1
	Private, rural	5.2	1.5,8.9	**	0.204545	1.5	8.9	3.7	3.7		0		5.2 (1.5,8.9)	1.5,8.9	1.5	8.9
	Medicaid, urban	11.4	9.9,13.0	***	0.159091	9.9	13	1.5	1.6		0		11.4 (9.9,13.0)	9.9,13.0	9.9	13
	Medicaid, rural	6.5	3.5,9.5	***	0.113636	3.5	9.5	3	3		0		6.5 (3.5,9.5)	3.5,9.5	3.5	9.5
	Intersectional percentage-point differences				0.0681818						0
	Medicaid-rural-nonwhite vs. private-urban-white	14.7	12.1,17.2	***	0.0227273	12.1	17.2	2.6	2.5		0		14.7 (12.1,17.2)	12.1,17.2	12.1	17.2
		Birth Spacing
	Medicaid vs. private (ref)				Y			low	hi
	Individually	2.8	1.7,3.9	***	0.977273	1.7	3.9	1.1	1.1		0		2.8 (1.7,3.9)	1.7,3.9	1.7	3.9
	Intersectional:				0.931818						0
	White, urban	3.2	1.7,4.8	***	0.886364	1.7	4.8	1.5	1.6		0		3.2 (1.7,4.8)	1.7,4.8	1.7	4.8
	White, rural	5	2.5,7.4	***	0.840909	2.5	7.4	2.5	2.4		0		5 (2.5,7.4)	2.5,7.4	2.5	7.4
	Nonwhite, urban	1.6	0.1,3.0	*	0.795455	0.1	3	1.5	1.4		0		1.6 (0.1,3.0)	0.1,3.0	0.1	3
	Nonwhite, rural	5.6	1.4,9.7	**	0.75	1.4	9.7	4.2	4.1		0		5.6 (1.4,9.7)	1.4,9.7	1.4	9.7
	Rural vs. urban (ref)				0.704545						0
	Individually	1.5	0.3,2.6	*	0.659091	0.3	2.6	1.2	1.1		0		1.5 (0.3,2.6)	0.3,2.6	0.3	2.6
	Intersectional:				0.613636						0
	White, private	1.2	-0.4,2.8		0.568182	-0.4	2.8	1.6	1.6		0		1.2 (-0.4,2.8)	-0.4,2.8	-0.4	2.8
	White, Medicaid	3	0.7,5.2	*	0.522727	0.7	5.2	2.3	2.2		0		3 (0.7,5.2)	0.7,5.2	0.7	5.2
	Nonwhite, private	-3	-6.6,0.5		0.477273	-6.6	0.5	3.6	3.5		0		-3 (-6.6,0.5)	-6.6,0.5	-6.6	0.5
	Nonwhite, Medicaid	1	-1.5,3.5		0.431818	-1.5	3.5	2.5	2.5		0		1 (-1.5,3.5)	-1.5,3.5	-1.5	3.5
	Nonwhite vs. white (ref)				0.386364						0
	Individually	7.9	7.0,8.9	***	0.340909	7	8.9	0.9	1		0		7.9 (7.0,8.9)	7.0,8.9	7	8.9
	Intersectional:				0.295455						0
	Private, urban	9	7.8,10.3	***	0.25	7.8	10.3	1.2	1.3		0		9 (7.8,10.3)	7.8,10.3	7.8	10.3
	Private, rural	4.8	1.1,8.5	*	0.204545	1.1	8.5	3.7	3.7		0		4.8 (1.1,8.5)	1.1,8.5	1.1	8.5
	Medicaid, urban	7.4	5.8,9.0	***	0.159091	5.8	9	1.6	1.6		0		7.4 (5.8,9.0)	5.8,9.0	5.8	9
	Medicaid, rural	5.4	2.4,8.4	***	0.113636	2.4	8.4	3	3		0		5.4 (2.4,8.4)	2.4,8.4	2.4	8.4
	Intersectional percentage-point differences				0.0681818						0
	Medicaid-rural-nonwhite vs. private-urban-white	11.6	9.0,14.2	***	0.0227273	9	14.2	2.6	2.6		0		11.6 (9.0,14.2)	9.0,14.2	9	14.2
		Eating/Exercise
	Medicaid vs. private (ref)				Y			low	hi
	Individually	3.2	2.2,4.3	***	0.977273	2.2	4.3	1	1.1		0		3.2 (2.2,4.3)	2.2,4.3	2.2	4.3
	Intersectional:				0.931818						0
	White, urban	3.9	2.3,5.5	***	0.886364	2.3	5.5	1.6	1.6		0		3.9 (2.3,5.5)	2.3,5.5	2.3	5.5
	White, rural	2.5	0.0,5.0	*	0.840909	0	5	2.5	2.5		0		2.5 (0.0,5.0)	0.0,5.0	0	5
	Nonwhite, urban	2.4	1.0,3.8	**	0.795455	1	3.8	1.4	1.4		0		2.4 (1.0,3.8)	1.0,3.8	1	3.8
	Nonwhite, rural	9.6	5.5,13.7	***	0.75	5.5	13.7	4.1	4.1		0		9.6 (5.5,13.7)	5.5,13.7	5.5	13.7
	Rural vs. urban (ref)				0.704545						0
	Individually	-0.3	-1.4,0.8		0.659091	-1.4	0.8	1.1	1.1		0		-0.3 (-1.4,0.8)	-1.4,0.8	-1.4	0.8
	Intersectional:				0.613636						0
	White, private	0.5	-1.1,2.1		0.568182	-1.1	2.1	1.6	1.6		0		0.5 (-1.1,2.1)	-1.1,2.1	-1.1	2.1
	White, Medicaid	-0.9	-3.2,1.4		0.522727	-3.2	1.4	2.3	2.3		0		-0.9 (-3.2,1.4)	-3.2,1.4	-3.2	1.4
	Nonwhite, private	-6.1	-9.6,-2.5	**	0.477273	-9.6	-2.5	3.5	3.6		0		-6.1 (-9.6,-2.5)	-9.6,-2.5	-9.6	-2.5
	Nonwhite, Medicaid	1.1	-1.3,3.5		0.431818	-1.3	3.5	2.4	2.4		0		1.1 (-1.3,3.5)	-1.3,3.5	-1.3	3.5
	Nonwhite vs. white (ref)				0.386364						0
	Individually	9.6	8.6,10.5	***	0.340909	8.6	10.5	1	0.9		0		9.6 (8.6,10.5)	8.6,10.5	8.6	10.5
	Intersectional:				0.295455						0
	Private, urban	10.4	9.2,11.6	***	0.25	9.2	11.6	1.2	1.2		0		10.4 (9.2,11.6)	9.2,11.6	9.2	11.6
	Private, rural	3.8	0.1,7.5	*	0.204545	0.1	7.5	3.7	3.7		0		3.8 (0.1,7.5)	0.1,7.5	0.1	7.5
	Medicaid, urban	8.9	7.3,10.5	***	0.159091	7.3	10.5	1.6	1.6		0		8.9 (7.3,10.5)	7.3,10.5	7.3	10.5
	Medicaid, rural	10.9	8.0,13.8	***	0.113636	8	13.8	2.9	2.9		0		10.9 (8.0,13.8)	8.0,13.8	8	13.8
	Intersectional percentage-point differences				0.0681818						0
	Medicaid-rural-nonwhite vs. private-urban-white	13.9	11.4,16.4	***	0.0227273	11.4	16.4	2.5	2.5		0		13.9 (11.4,16.4)	11.4,16.4	11.4	16.4
